# Supplementary material for: Comprehensive Analysis of Granzymes and Perforin Family Genes in Multiple Cancers
Source: Biomedicines. 2025 Feb 7;13(2):408. doi: 10.3390/biomedicines13020408 (PMC11853441; doi:10.3390/biomedicines13020408)
Supplement: Supplementary file 1 [file biomedicines-13-00408-s001.zip]

Archive with 1 entries (1 files):
- biomedicines-3313663-supplementary.pdf
